# Supplementary material for: Nutrient Constituents, Bioactive Phytochemicals, and Antioxidant Properties of Service Tree (Sorbus domestica L.) Fruits
Source: Plants (Basel). 2022 Jul 13;11(14):1832. doi: 10.3390/plants11141832 (PMC9323255; doi:10.3390/plants11141832)
Supplement: Supplementary file 1 [file plants-11-01832-s001.zip]

Archive with 1 entries (1 files):
- plants-1763465-supplementary.pdf
